# Supplementary material for: REST promotes ETS1‐dependent vascular growth in medulloblastoma
Source: Mol Oncol. 2021 Feb 7;15(5):1486–506. doi: 10.1002/1878-0261.12903 (PMC8096796; doi:10.1002/1878-0261.12903)
Supplement: Supplementary file 10 — Fig. S10. CD31, VEGFR1, ETS1 and REST mRNA expression in MB patient tumors. (A) Scatter plot of correlation of REST and CD31 mRNA expression in SHH‐MBs (GSE85217 [4]). SHH‐subtype specific plots are shown. (B‐D) Profile of CD31 mRNA expression in microarray data from WNT, Group3, and Group4 subgroup MB patient samples (left panel) (GSE85217 [4]). Each dot represents a patient. Data show individual variability and means ± SD. P‐values were obtained using the unpaired t‐test with Welch’s correction. ns, not significant. *P < 0.05, **P < 0.01, ***P < 0.001. Scatter plots show the correlation of REST mRNA expression and CD31 mRNA expression. The second panel from the left shows data across all WNT‐ or Group3‐ or Group4‐MBs. Third, fourth and fifth panel show subtype specific correlative information for WNT‐ or Group3‐ or Group4‐MBs. (E‐H) VEGFR1 mRNA expression in MB patient tumors [4]. (I‐L) ETS1 mRNA expression in MB patient tumors [4]. [file MOL2-15-1486-s006.zip]

Archive with 3 entries (3 files):
- mol212903-sup-0016-FigS10A-d.pdf
- mol212903-sup-0017-FigS10E-H.pdf
- mol212903-sup-0018-FigS10I-l.pdf
